# Supplementary material for: Prussian Blue Nanozymes with Enhanced Catalytic Activity: Size Tuning and Application in ELISA-like Immunoassay
Source: Nanomaterials (Basel). 2022 May 10;12(10):1630. doi: 10.3390/nano12101630 (PMC9147909; doi:10.3390/nano12101630)
Supplement: Supplementary file 1 [file nanomaterials-12-01630-s001.zip]

Archive with 1 entries (1 files):
- nanomaterials-1676008-supplementary.pdf
